# Supplementary material for: Green Extraction Method: Microwave-Assisted Water Extraction Followed by HILIC-HRMS Analysis to Quantify Hydrophilic Compounds in Plants
Source: Metabolites. 2025 Mar 25;15(4):223. doi: 10.3390/metabo15040223 (PMC12029008; doi:10.3390/metabo15040223)
Supplement: Supplementary file 1 [file metabolites-15-00223-s001.zip]

Archive with 1 entries (1 files):
- metabolites-3525898-supplementary.pdf
